# Supplementary material for: DDR1 and Its Ligand, Collagen IV, Are Involved in In Vitro Oligodendrocyte Maturation
Source: Int J Mol Sci. 2023 Jan 16;24(2):1742. doi: 10.3390/ijms24021742 (PMC9866737; doi:10.3390/ijms24021742)
Supplement: Supplementary file 1 [file ijms-24-01742-s001.zip]

Archive with 1 entries (1 files):
- ijms-1993944-supplementary.pdf
